# Supplementary material for: Assessing Potential Spawning and Nursery Habitat Availability in the River Rhine for the Critically Endangered European Sturgeon
Source: Aquat Conserv. 2024 Nov 25;34(11):e70016. doi: 10.1002/aqc.70016 (PMC11588678; doi:10.1002/aqc.70016)
Supplement: Supplementary file 1 — Data S1. HSI‐parameter‐setting for modelling and GIS‐based mapping of European sturgeon reproductive habitat, including descriptions per life stage and literature references. [file AQC-34-e70016-s001.xlsx]

## Sheet: App.A_HSI_settings
Appendix A. Table 1. Parameter-setting for modelling and GIS-based mapping of reproductieve habitat (spawning and nursery sites) for European sturgeon (Acipenser sturio). For references see Supporting Information App.A_References, and for descriptions and references see App.A_Parameters_LifeStages.
Habitat		Spawning	Nursery
Life-stage		Fertilized-eggs & Yolk-sac larvae	Larvae (< ca. 50 mm) and juveniles 0+
Location		River main stem, mainly between tidal zone and 250 river km's upstream.	At 50-300 mm juveniles occur mostly in freshwater.
Main season		June, July, August	June - March
Total Length		Yolk-sac larvae approx. 15 mm in length	15-300 mm in length
Age		Hatching occurs after 3-7 days.	0-11 months old.
Parameter	Classification (category)	Parameter-setting
Water depth	0 - 2 m (shallow)	0.25	0.75
Scour holes are resting habitats for adult fish. Depth at spawning sites depends on turbidity/transparency. For nursery sites, depth is related to prey abundance.	2 - 4 m (moderately deep)	1	1
	4 - 6 m (deep)	0.75	1
	> 6 m (very deep)	0.5	0.75
Flow velocity	0 - 0.5 m/s	0.5	1
	0.5 - 1.0 m/s	1	0.5
	1.0 - 1.5 m/s	0.75	0.25
	1.5 - 2.0 m/s	0.5	0
	> 2.0 m/s	0	0
Grain Ø (substrate composition)	< 0.075 mm (silt and mud)	0	1
ASTM grid, D90. Eggs will not be deposited in sediment-rich areas.	0.075 - 2 mm (sand)	0	0.75
	2 - 16 mm (gravel fine)	0	0.25
	16 - 31.5 mm (gravel medium)	1	0
	> 31.5 mm (gravel and large rocks)	0.75	0
Water temperature	< 15°C	0	0.5
Embryonic survival peaks at 20°C.	15 - 17°C	0.25	0.75
	17 - 19°C	0.75	1
	19 - 21°C	1	1
	21 - 23°C	0.5	0.5
	> 23°C	0	0
O2 saturation	< 50%	0	0
Fertilized eggs are highly sensitive to O2 saturation. Sublethal effects occur below 70%.	50 - 70%	0	0.5
	70 - 90%	0.5	0.75
	> 90%	1	1
pH	< 5	0	0
Minimum 5.5, median 7.6, maximum 8.7.	5 - 6	0	0
	6 - 7	0.5	0.5
	7 - 8	1	1
	8 - 9	0.5	0.5
	> 9	0	0

## Sheet: App.A_Parameters_LifeStages
Appendix A. Table 2. Criteria for (reproductive) habitat suitability of the European sturgeon (Acipenser sturio) for different live stages, according to different sources. For references, see spreadsheet App.A_References.
			Spawning habitat						Nursery habitat								Marine habitat
			Lower and middle river, spawning occurs preferably above the tidal zone						River and upper estuary, downstream migration of A. sturio larvae and juveniles				Estuary, main foraging habitat				Sea
LIFE STAGE	Adults on their spawning run		Adult spawners		Fertilized eggs		Yolk sac larvae		Benthic larvae		0+ juveniles		juveniles		subadults in the estuary		(Sub)adults at sea / broodstock
Total length TL (cm)			> 1.8 m						< 50 mm		< 30 cm		> 30 cm		> 50 cm		> 1m
Age (do, mo, yo = days, months, years old)			Minimum age males 10-12 yo, females 15-22 yo.	95			0-12 do		< 2mo		< 1.5 yo		7-12 mo		2-7 yo		> 7 yo
PARAMETER	Description	Refs.	Description	Refs.	Description	Refs.	Description	Refs.	Description	Refs.	Description	Refs.	Description	Refs.	Description	Refs.	Description	Refs.
Location and season			An estimated surface area of ca. 300 m² of spawning ground is needed for successful egg deposition per adult European sturgeon female (32). During spawning, each female is accompanied by a dozen males, males fertilize the eggs and defend these against other fish (13). Spawning occurs preferably outside the tidal range, but is sometimes done in the tidal range (140). The spawning season in the Gar…	5, 13, 14, 22, 32, 95, 121, 137, 138					Suitable fry habitats are located nearby (downstream) spawning grounds (32). After absorption of the yolk-sac the larvae drift downstream to more productive river reaches (90), where they develop (ca. 16 days post hatch) into larvae that initially feed pelagic on plankton, later benthic on invertebrates (oligochaets, chironomids) (1, 7, 15, 22).	1, 7, 15, 22, 32, 103	Lower course of the river, upper parts of the estuary. Both the downstream freshwater part of the rivers and the upstream estuary represent important habitats for the age clas of 1-2 year old juveniles, but the downstream migration pattern can vary amongst individuals of similar size (110). Two batches of hatchery reared, tagged sturgeon juveniles of 1 year old (193 ± 53 g) and 9 months old (165 …	14, 26, 59, 95, 110	In the tidal area, in mesohaline areas in the estuary, and at the front of the freshwater/saline transition waters. No sturgeon juveniles < 46 cm are found in the Gironde estuary in salinities above 2.5‰ (95). European sturgeon juveniles are highly tolerant to varying salinities after 15 months, and may make marine incursions at the end of their second winter (59).	59, 95	Subadult sturgeons show the typical St. Jans migration pattern in the Gironde estuary (20, 24, 95).	20, 24, 95	Sturgeons at sea can migrate long distances. For example a male swam 400 km in 13 days, while a fish of 121 cm tagged 19th May 1987 in the Gironde estuary was recaptued at a distance of approxamtely 1000 km in 45 days (24).	24
Flow velocity (currents, river discharge, tide)	European sturgeons prefer large river basin with high river discharges. For example, in the river Guadalquivir in Spain, gravid females only got to spawning areas downstream of the dammed river part when the water flow was greater than 100 m3/s (38). Gironde estuary characteristics: river discharge varies between 300-1.200 m3/s but values can increase to several thousands of m3/s during floods (1…	10, 22, 23, 38, 62, 95, 108, 139	European sturgeons are lithophilous riverine spawners that prefer deep pools and swift currents with a diversity of current patterns (meander structures) (1, 2, 5). Swift currents allow for a wide, even dispersal of the fertilised eggs (17, 61, 79), and prevent settlement of fine-sand, silt, clay, debris or algae (20, 22). Estimated suitable flow velocities varied between 0.4 to 2.2 m/s (119), wi…	1, 2, 5, 17, 20, 22, 32, 34, 59, 61, 62, 79, 108, 119			Gravel banks with interstitial spaces, highly oxygenated and well flowed through 0.4 – 1.2 m/s (max 2.2 m/s) (79, 119). After embryogenesis, hatching and dispersing from spawning grounds, the free embryos settle to the bottom, usually on coarse substrates in low water velocity (i.e., in the intersitional spaces) (1-5 cm/s) and remain there.	79, 119	Flow-calm zones: 0.1-0.85 m/s (79).	79	For the Rhine, juveniles are located near or at banks and islands in deeper areas with flow calm (lentic) zones: 0.1-0.6 m/s (119). In the French broodstock, for 3-4 month old hatchery reared juveniles the preferred flow velocity was estimated at 0.09 m/s (sd 0.04-0.4 m/s) (127). In the Dordogne river, A. sturio juveniles of 10 cm TL (about 5 months old) maintained positions near banks in low vel…	95, 119, 127	Sturgeons of 9 mo and 1 yo are able to stay within one area, resist the water current and show resting or feeding behaviour (110). Juvenile sturgeons are benthic feeders, mostly on worms (Oligochaeta), insect larvae, chironomids and crustaceans (Gammaridae) annelid polychaeta (abunant in saline estuary), and for some individuals, areas with crustacea or nematodea (14, 17, 84).	14, 17, 84, 110, 122, 127	Subadults (82-122 cm, 2.35-8.10 kg, 4-5 yo) in the Gironde estuary are oriented parallel to the tidal current. Most swim against the current (76%), with a maximum speed of 110cm/s (the highest flow velocity in the estuary is ca. 124 cm/s), not drifting too far from their feeding ground (65, 77, 95).	65, 77, 95
Turbidity / transparancy, photoperiod and phototaxis	Increased flow rates also mean increased turbidity, which is a signal to mature sturgeon that it is time to begin spawning migrations (108).	108	European sturgeons prefer shadowy environments rather than exposure to direct light (82, 87). At spawning sites, water depths may vary from a few meters to 26 m depending on light intensity. Spawning sites are preferably located below the photic zone, to limit the negative effects of aquatic plants and because eggs are vulnerable to light (32).	32, 82, 87	Direct sunlight can damage the eggs. Therefore, eggs are deposited at greater depths in clear river water than in murky waters (32).	32	Artificial reproduced hatchlings in 1985 and 1995 did not show a phototactic reaction two days after hatching (67). Consequently, the use of positive phototaxis to sort the larvae is irrelevant, as is otherwise done with Siberian sturgeon A. baeri (57).	57, 67	Photoperiod may improve larval growth (80, 122), but this is contested (103). Fitter and bigger fish, reared in the hatchery have a better survival after their release in the wild (refs. in 122). Larvae reared in natural photoperiod were better adapted to the natural environment when released at 3 months old (92 days post hatch) and had a better chance of survival than larvae reared in complete d…	80, 103, 122, 126, 127	Controlled experiments showed that sturgeon juveniles (3 months old, max. 13.0 ± 1.3 cm, max. 9.6 ± 3.0 g had their maximum of activity at night (85, 127). While 27 cm TL, 125 g, 1+ year old had their maximum and minimu of activity at 5.00 a.m. an between 7.00 and 8.00 p.m. a short time before dusk, respectively (39). While with the onset of darkness a sharp rise in activity was observed (39). Ni…	39, 85, 122, 126, 127	The natural photoperiod and bright light densities does not seem to impact the fish growth rate very much (103).	39, 85, 103, 122, 126, 127	In captive A. sturio, aged 1+, activity rhythms were predominant during the night (39). However, monitoring by acoustic telemetry in the Gironde estuary of fish (82-122 cm, 2.35-8.10 kg, 4-5 years) showed a foraging activity equivalence throughout the day as well as the night (65). This behaviour was also observed in younger, tagged fish in the Gironde esturary (1 yo, 32 ± 1.6 cm FL, 193 ± 53 g (…	39, 65, 110	In the French broodstock (sub)adult spawners in the French broodstock prefer shadowy environments rather than exposure to direct light, and are therefore kept in darkness or low light conditions to keep them calm, reduce stress and improve survival (36, 80, 82).	36, 80, 82
O2 supply (mg/L) / O2 saturation (%) (O2 saturation is related to temperature)			Adult sturgeons are very tolerant to oxygen deficiencies (23). Historical reports for fisheries in the river Elbe and Rhine explain how adult sturgeons were kept alive in barrels for days even weeks, and exemplify the species hardiness (refs in 22, 23). The presence of European surgeons living in slow flowing estuaries under eutrophic conditions also suggest a certain amount of resistance to oxyg…	17, 22, 23, 33, 80, 87, 137	For the Rhine, the incubated eggs take 4–5 days until hatching (1), depending upon the water temperature. The fertilized eggs are particularly sensitive to oxygen saturation. Sublethal effects occur at 70 % O2 sat. No hatching occurred at 50% O2 sat. or below regardless of temperature (120, 137). Malformation frequency appeared to be minimum at 20 °C and 90% O2 sat, which is the natural consisten…	1, 120, 137	An O2 level, lower than 6 mg/L is probably harmful for embryo’s (refs. in 54). The French broodstock was held in oxygen enrichment systems and a daily water renewal of 10%. For both temperatures (17.5 and 21C), flow rates were adjusted to maintain a minimum oxygen outlet level of around 7 mg/L (78). European sturgeon embryos depend on cutaneous respiration, with low gas exchange due to their limi…	54, 78, 116, 119	>90%	122
pH			During the spawning season in the Dordogne and Garonne rivers, pH varied rapidly within a wide range depending on the variation of the discharge from tributaries with different physicochemical characteristics, i.e. minimum, median and maximum values of pH were 5.5, 7.6 and 8.7 respectively between 2014–2016 (137). For the Rioni river in Georgia, pH was rather stable, between 7.4-7.6 (17). In arti…	17, 80, 87, 137	5.5-8.7, median 7.6 (137), optimum close to 7 (87).	87, 137	For the French broodstock pH was kept between 7.6-7.8 (120).	120	During the first three months, the pH was maintained around a median value of 7.7 (min = 5.8, max = 8.2) (137).	137	French broodstock: 7.7-7.8 (122).	122
Salinity (tolerance)	Sturgeons moving upstream encounter a lowered salinity and increased water temperature (136).	136	Freshwater. Conductivity < 500 µS/cm (spawning grounds).	116	Freshwater. Conductivity < 500 µS/cm (spawning grounds).	116	Freshwater. At the French rearing station the closed system was filled with well-water of constant quality, i.e. pH = 7.8; conductivity = 420 μS/cm (116).	116	Freshwater. Conductivity < 700 µS/cm.	116	To enhance their growth and to start frequenting salt waters, juveniles will leave the river for the estuary. The timing for this is not well-documented, but some individuals leave the river for the upper estuary (freshwater/ oligohaline zone) already during their first winter (6 months old) (14, 26, 59, 95).	14, 26, 59, 95, 127	10 mo: freshwater/oligohaline (26%) and mesohaline (74%) parts of the estuary. Although not well documented due to the limited sampling in the natural environment, different salinity tolerance has been reported for juvenile European sturgeons (59). One-year-old European sturgeon (27 cm) have been localized in the upper estuary by the end of their first winter, while first marine captures of sturg…	59	While building a broodstock of A. sturio, several experiment were held with salinities (80). For example, fish of 105 cm TL (ca. 8 kg) were able to directly acclimiatize to fresh water (36, 80). In the Gironde estuary, fish of this size and age (ca. 4-5 years), experience different salinities during a tidal cycle of 5-10‰, that are also highly variable according to the strength of the tide and th…	36, 59, 80, 107, 121	European sturgeons spend most of their life span in the marine environment and adapts to oceanic salinities of 35 ‰ inhabiting the Atlantic coast (14, 20). The species is also able to support high salinity waters of the Mediterranean Sea (45), but was also represented by populations that were adapted to medium salinity in the Black Sea (18–20‰) (7, 17).	7, 14, 17, 20, 45
Substrate: type and grain size			The European sturgeon is a lithophilous riverine spawner. Spawning takes place either in the main channel or in lotic branches, in deep water with swift currents. The fertilized eggs are sticky and adhere to a clean rock, cobble, pebbles or gravel banks of 3-250 mm in diameter (1, 5, 7, 13, 17, 20, 22, 23, 34, 54, 61, 62, 119). According to one reference, optimal substrate can be stones 17-65 mm …	1, 5, 7, 13, 16, 17, 20, 22, 23, 32, 34, 54, 59, 61, 62, 119	Fertilized eggs require the absence of biofilm / phytobentos (119). Eggs will not be deposited in sediment-rich areas. The water flow must be sufficent to prevent the settlement of silt and fine sands (1, 20, 54).	1, 20, 54, 119	After embryogenesis, hatching and dispersing from spawning grounds, the free embryos settle to the bottom, usually on clean, coarse substrates, gravel or cobble, preferably exceeding 1.5 cm in diameter (37, 79, 119), in interstitial gravel spaces at or close to the spawning grounds (83, 90) and low water velocity (1 to 5 cm s-1). There they remain until they develop into larvae that feed on both …	3, 23, 37, 79, 83, 90, 119	The first day after hatch, the yolk sac larvea are ca. 9 mm (ref. in 54). First feeding occurs approx. 10 days after hatch and at day 13 they are ca. 16.5 cm (11). Whether downstream movement is inevitably linked to this early developmental phase is not fully understood. During downstream migration, the temporal utilization of gravel banks for shelter was determined in laboratory experiments (133…	11, 54, 133	Downstream migration and utilization of gravel ceases when the larvae switch to benthic diets at an age of 20–30 days posthatch (119). Fine substrates are thought to provide optimal habitat, as they have been found to contain large amounts of small-sized benthic prey (95). Fish are more active at night and colonize the water column (85). In the Dordogne river, European sturgeon of 10 cm TL (about…	84, 85, 95, 119	For substrates, sturgeons 10 month old showed avoidance of gravel and large rocks as well as fine and medium gravel. There was a significant preference for sand 0.075-2 mm, silts and clay <0.075 mm (64, 125). N.B.: Substrate was categorized according to the ASTM grid (gravel and large rocks >31.5 mm; gravel medium 16-31.5 mm; gravel fine 2-16 mm, sand 0.075-2 mm, silts and clay <0.075 mm).	64, 125		19, 24
Water depth	European sturgeon use scour holes (also called pot holes) to rest during their spawning migrations, or spawn there (119). Possibly the presence of scour holes near or at spawning sites may even upgrade the potential of such spawning sites (for the Elbe see 10, p.21; for the Rhine see 22, p.168). In the river Eider, European sturgeons were found in scour holes (8-20 m deep) located at the top of g…	5, 10,22, 119	There is various information around, about the location of depth of spawning sites. Spawning sites in the Garonne and Dordogne normally had a minimal water depth of 3 to 4 metres (31). However, for an optimal spawning site, i.e. the Meilhan location in the Garonne river, the water depth was only 1.7 m (140). In the Rioni river depth of spawning sites was estimated a minimal of 2-4 m (17, 62). How…	5, 10, 16, 17, 22, 31, 62, 79, 140	Idem		Idem		The water depth for benthic larvae habitat is largely unknown. It has been estimated to be at least 2 m (119), but this is arbitrary as the water depth where this life stage occurs largely depends upon various factors, including the location of the (nearby) spawning site, the larvae's substrate preferences, and the transparency/turbidity of the water that may affect diurnal rhytms, predation, and…	119	Little is known about the water depth prefernce of young-of-the-year sturgeons (90, 95). However, in the Dordogne river, 3 month old sturgeons were released (127), and acoustic telemetry revealed that fish prefered areas of 3.3 ± 1.2m in depth, and 0.09±0.09m/s of current velocity (127). Fish moved gradually downstream to greater depths and were then found in the tidal area, in mesohaline areas i…	90, 95, 127	For depth, hatchery reared fish (31.0 cm ± 3.0 FL. 166.3 ± SD 53.4 g. 10 month old) tracked in the Gironde estuary, fish exhibited a preference. Firstly for the 5-8m depth range and secondly for the 2-5 m range, plus a strong avoidance of depth range 8-20m and a slight avoidance of shallow 0-2m and intertidal areas (125). These findings confirmed the findings of a study with fish from the 1994 co…	59, 125	Fish (82-122 cm, 2.35-8.10 kg, 4-5 years) used an average depth of 7 m in the Gironde estuary covering approximately 30 km2 in mid-estuary, where their favourite prey, polychaete worms, are very concentrated (65). As suich, depth preference seems to be strongly related to prey abundance.	65	During its sea life, the European sturgeon occurs over a wide range, from the Bay of Biscay to the Bristol Channel and the North Sea (24). The large juveniles and (sub)adults seem to preferably inhabit the shallow littoral areas (141), with 90% of the captures within a distance of 10 km from the coast, and at depths less than 40 m (13, 24, 35). Further captures (larger fish) were obtained further…	13, 24, 35, 141, 142
Water temperature	As fish move from the sea into the estuary and upstream river, salinities decrease and temperatures increase. In the French broodstock, female European sturgeon were kept in winter at a temperature of ca. 11°C, and stimulated to ripen by changes in feeding (quantitative and qualitative), and the application of gradually raising temperatures (by 3–5°C) over a period of 2.5 days to about 19°C. This…	17, 39, 62, 80, 136	Riverine habitats are characterized by small temperature differences between microhabitats in the main channel and lower temperatures at night (39). On their migration pathways, adult as well as juvenile sturgeons have to cope with changing thermal conditions. For rivers in the temperate zone these typically range between 7.7-22 °C (23, 29). During their spawning period (May-July) in the Gironde,…	7, 14, 17, 23, 29, 34, 39, 90, 119, 137	Incubation time of fertilized eggs depends on water temperature (13). Min. temperatuers are ca. 10°C, normal = 17-21°C, and max. = 28°C. According to several historical publications (4, 6, 13, and refs. in 54) egg-incubation time varies between 3-14 days at a temperature between 22-7,7°C. In the Rhine this was 3-7 days at temperatures between 19-14°C (1, 22). In the Oste 20-17°C (99). In the Elbe…	4, 6, 10, 13, 17, 34, 54, 57, 67, 76, 78, 87, 99, 120, 137	In the French broodstock, the embryo-larvae tolerances was estimated for temperature. The lower tolerance (low critical temperature (TcI)) lies below 12°C. The lower pejus temperature (TpI) lies between 16-20°C. The optimum temperature window lies around 20°C, i.e., for maximum survival, hatching success, minimum malformation frequency, and metabolism capacities. Only swimming speed showed an opt…	116, 120	Temperature is known to have a significant influence on fish growth (refs in 122). From food trials in the French hatchery, it is advised to administer enriched, larval rearing as a promising approach to improve growth of A. sturio larvae, as long as the water temperature can be maintained at 17-20°C for eggs (83), and 15-22°C (99) for larvae. Thus, below 23°C, since high mortality amongst larvae…	78, 99, 120, 122	In the German broodstock, for fish (TL 27 cm, 125 g, 1+ year) a concrete preferred temperature or preferred temperature range of the examined group of juvenile sturgeons could not be detected, in the total temperature range from 8 to 24°C (39).	39	For hatchery reated fish, tagged for acoustic telemetry and released in the wild (31.0 cm ± 3.0 FL 166.3 ± SD 53.4 g 10 mo), the average temperatures in that period wwere 13.6°C (9.9-17.5°C) in the Dordogne and 14.9°C (12.6-17.7° C) in the Gironde (125).	125	During a study in the Gironde estuary, fish (82-122 cm, 2.35-8.10 kg, 4-5 years), were found in water temperatures between 10.4-23.1°C. (65). In the Gironde estuary, the water temperature varies on average between 8°C in winter and 20-25°C in summer, there are differences between surface and bottom of 1-4°C (19, 24). Or, more precise: Temperature in the Gironde estuary follows a gradient between …	19, 24, 59, 65

## Sheet: App.A_References
Appendix A. Table 3. References. Sources used to identify criteria for (reproductive) habitat suitability of the European sturgeon (Acipenser sturio) for different live stages.
Nr.	Author(s)	Year	Title	Citation (google scholar)	Species	Area of concern	Language	Type of publication
1	Ehrenbaum	1894	Beitrage zur Naturgeschichte einiger Elbfische (Osmerus eperlanusL.,Clupea fintaCuv.,Acerina cernuaL.,Acipenser sturioL.).	Ehrenbaum, E. (1894). Beiträge zur Naturgeschichte einiger Elbfische: (Osmerus eperlanus L., Clupea finta Cuv., Acerina cernua L., Acipenser sturio L.). Moeser.	Acipenser sturio	River Elbe (DE)	DE	Article
2	Quantz	1903	Störfischerei und Störzucht im Gebiete der deutschen Nordseeküste.	Quantz, h. (1903): Störfischerei und Störzucht im Gebiete der deutschen Nordseeküste. Mitteilungen des Deutschen Seefischerei-Vereins XIX , 176 – 204.	Acipenser sturio	North Sea coast (DE)	DE	Article
3	Blankenburg	1912	Die Fischerei in der Unterelbe.	Blankenburg, A. (1912): Die Fischerei in der Unterelbe. – 35. Jahresbericht des Cen tralfischerei-Vereins e. V. für Schleswig-Holstein 1911 – 1912: 125 – 140.	Acipenser sturio	River Elbe (DE)	DE	Article
4	Roule	1922	Étude sur l'Esturgeon du Golfe de Gascogne et du Bassin Girondin	Roule, L., Étude sur l'Esturgeon du Golfe de Gascogne et du Bassin Girondin. 1922.	Acipenser sturio	Gironde, Garonne, Dordogne (FR)	FR	Article
5	Ehrenbaum	1923	Die Eider als Störfluß und die Schonung des Störs.	Ehrenbaum, E. (1923). Die Eider als Störfluß und die Schonung des Störs. Fischerbote norddeutscher Fischer, 5, 77-83.	Acipenser sturio	River Eider (DE)	DE	Article
6	Roule	1925	Famille des Acipense ́ride ́s., in Les poissons des eaux douces de la France	Roule, L., Famille des Acipense ́ride ́s., in Les poissons des eaux douces de la France. 1925, PressesUniversitaires de France: Paris. p. 9-13.	Acipenser sturio	France	FR	Article
7	Ehrenbaum	1936	Naturgeschichte und wirtschaftliche Bedeutung der seefische Nordeuropas	Ehrenbaum, E. (2013). Naturgeschichte und wirtschaftliche Bedeutung der Seefische Nordeuropas. BoD–Books on Demand.	Acipenser sturio	NE Atlantic	DE	Book
8	Classen	1944	Estudio bio-estadistico del esturion o sollo del Guadalquivir (Acipenser sturio L.).	Classen, T. E. (1944). Estudio bio-estadístico del esturión o sollo del Guadalquivir (Acipenser sturio L.). Imprenta del Ministerio de la Marina.	Acipenser sturio	River Guadalquivir (SP)	SP	Article
139	Verhey	1949	Het voorkomen van de Steur (Acipenser sturio L.) in de Nieuwe Merwede tussen 1900. en 1931	Verhey (1949) Het voorkomen van de Steur (Acipenser sturio L.) in de Nieuwe Merwede tussen 1900. en 1932	Acipenser sturio	River Rhine (NL, DE, FR)	NL	Report
9	Charpy	1950	Observations sur la pêche de l'esturgeon (Acipenser sturio L.) dans le Guadalquivir durant l'année 1950.	Charpy, R. (1951). Observations sur la pêche de l'esturgeon (Acipenser sturio L.) dans le Guadalquivir durant l'année 1950. Bulletin Français de Pisciculture, (163), 49-56.	Acipenser sturio	River Guadalquivir (SP)	FR	Article
10	Mohr	1952	Der Stör	Mohr, E. (1952) Der Stör. Die neue Brehm-Bücherei, Heft 84, Akademische Verlagsgesellschaft Geest and Portig K.-G., Leipzig, 66 p	Acipenser sturio	River Rhine (NL, DE, FR)	DE	Book
11	Mohr	1956	Ganoidei, store	Mohr (1956) - Chapter Ganoidei store p. 232-261	sturgeon	River Elbe (DE)	DE	Book chapter
12	Magnin	1959	Détermination de l'âge et croissance de l'Acipenser sturio L. de la Gironde	Magnin, E., Détermination de l'âge et croissance de l'Acipenser sturio L. de la Gironde. Bulletin français de pisciculture, 1959(193): p. 152-159.	Acipenser sturio	Gironde, Garonne, Dordogne (FR)	FR	Article
13	Letaconnoux	1961	Note sur la fréquence de la distribution des captures d’esturgeons (Acipenser sturio L.) dans le Golfe de Gascogne	Letaconnoux, R. (1961). Note sur la fréquence de la distribution des captures d’esturgeons (Acipenser sturio L.) dans le Golfe de Gascogne. Revue des Travaux de l’Institut des Pêches Maritimes	Acipenser sturio	Gironde, Garonne, Dordogne (FR)	FR	Article
14	Magnin	1962	Recherches sur la systématique et la biologie des Acipenséridés, Acipenser sturio L., Acipenser oxyrhynchus Mitchill et Acipenser fulvescens	Magnin, E. (1963). Recherches sur la systématique et la biologie des Acipenséridés Acipenser sturio L'Acipenser oxyrhynchus Mitchill, Acipenser fulvescens Raf (Doctoral dissertation, Imprimerie nationale).	Acipenser sturio	Gironde, Garonne, Dordogne (FR)	FR	Thesis
15	Magnin and Beaulieu	1963	Etude morphométrique com-parée de Acipenser oxyrhynchus Mitchill du Saint Lorent et Acipenser sturio Linné de la Gironde.	Magnin E & Beaulieu G (1963). Etude morphométrique com-parée de Acipenser oxyrhynchus Mitchill du Saint Lorent et Acipenser sturio Linné de la Gironde. [A morphometric study comparing Acipenser oxyrhynchus Mitchill from the Saint Lawrence and Acipenser sturio Linné of the Gironde]. Naturaliste Canadien 90: 5- 38.	Acipenser sturio	Gironde estuary (FR)	FR	Article
16	Vlasenko	1974	Au sujet des frayères artificielles pour les esturgeons du Kuban	VLASENKO, A. Au sujet des frayères artificielles du fleuve Kuban. Travaux du VNIRO, 1974, vol. 102, p. 29.	Acipenser sturio	River Kuban	RU	Article
17	Ninua	1976	Atlantic sturgeon of the Rioni River	Ninua, N. S. (1976). Atlantic sturgeon of the Rioni River. Metsniereba, Tbilisi, Georgia.	Acipenser sturio	Rioni River (Georgie)	RU	Article
18	Wilkens & Kohler	1977	Die Fischfauna der unteren und mittleren Elbe: die genutzten Arten, 1950 – 1975.	Wilkens, h., köhleR, a. (1977): Die Fischfauna der unteren und mittleren Elbe: die genutzten Arten, 1950 – 1975. Abh. Verh. Naturwiss. Ver. Hamburg, (NF) 20, 185 – 222.	Acipenser sturio	River Elbe (DE)	DE	Article
19	Castaing	1981	Le transfert a` l’océan des suspensions estuariennes. Cas de la Gironde.	Castaing, P., 1981: Le transfert a` l’océan des suspensions estuariennes. Cas de la Gironde. The`se d’Etat Sc. Nat., Universite ́ Bordeaux I, 530 pp.	NA	Gironde estuary (FR)	FR	Article
20	Trouvery et al.	1984	Biologie et ecologie d’Acipenser sturio. Etude de la pêcherie.	Trouvery, M., Williot, P., & Castelnaud, G. (1984). Biologie et ecologie d’Acipenser sturio. Etude de la pêcherie. Cemagref, Etude, 17.	Acipenser sturio	Gironde, Garonne, Dordogne (FR)	FR	Report
21	Buckley & Keynard	1985	Habitat use and behavior of pre-spawning and spawning shortnose sturgeon, Acipenser brevirostrum, in the Connecticut River.	Buckley, J., & Kynard, B. (1985). Habitat use and behavior of pre-spawning and spawning shortnose sturgeon, Acipenser brevirostrum, in the Connecticut River. North American Sturgeons, Dr W. Junk Publications, Dordrecht, The Netherlands, 111-117.	Acipenser brevirostrum	River Connecticut (US)	EN	Article
22	Kinzelbach	1987	Das ehemalige Vorkommen des Störs, Acipenser sturio (Linnaeus, 1758), im Einzugsgebiet des Rheins (Chondrostei: Acipenseridae).	Kinzelbach, R. (1987). Das ehemalige Vorkommen des Störs, Acipenser sturio (Linnaeus, 1758), im Einzugsgebiet des Rheins (Chondrostei: Acipenseridae). Zeitschrift für angewandte Zoologie, 74(2), 167-200.	Acipenser sturio	River Rhine (NL, DE, FR)	DE	Article
23	Holcik	1989	Acipenser sturio Linnaeus, 1758. The freshwater fishes of Europe	Holcik, J., Kinzelbach, R., Sokolov, L. I., & Vasil’ev, V. P. (1989). Acipenser sturio Linnaeus, 1758. The freshwater fishes of Europe, 1(pt 2), 367-394.	Acipenser sturio	Europe	EN	Book chapter
24	Castelnaud et al.	1991	Données actuelles sur la biologie d’Acipenser sturio dans l’estuaire de la Gironde.	Castelnaud, G., Rochard, E., Jatteau, P., & Lepage, M. (1991). Données actuelles sur la biologie d’Acipenser sturio dans l’estuaire de la Gironde. Acipenser. Cemagref, Antony, 251-275.	Acipenser sturio	Gironde estuary (FR)	FR	Book chapter
25	Rochard & Jatteau	1991	Amélioration de la methode de détermination de l’age de l’esturgeon commun Acipenser sturio et premieres applications	Rochard, E., & Jatteau, P. (1991). Amélioration de la méthode de détermination de l’âge de l’esturgeon commun Acipenser sturio et premières applications. Acipenser. Cemagref, Antony, 193-208.	Acipenser sturio	Gironde estuary (FR)	FR	Article
26	Rochard	1992	Mise au point d'une méthode de suivi de l'abondance d samphihalins dans le système fluvio - estuarien de la Gironde , application à l'étude écobiologique de l'esturgeon Acipenser sturio.	Rochard (1992) Mise au point d'une méthode de suivi de l'abondance d samphihalins dans le système fluvio - estuarien de la Gironde , application à l'étude écobiologique de l'esturgeon Acipenser sturio. Thèse de doctorat, Université de Rennes l / CEMAGREF, 315 p.	Acipenser sturio	Gironde estuary (FR)	FR	Thesis
27	Gaumert & kämmerei	1993	Süßwasserfische in Niedersachsen	GauMeRt, d. & käMMeReit, M. (1993): Süßwasserfische in Niedersachsen. Hrsg.: Niedersächsisches Landesamt für Ökologie, Hildesheim: 1 – 162	Acipenser sturio	Germany	DE	Article
28	Parsley et al.	1993	Spawning and Rearing Habitat Use by White Sturgeons in the Columbia River Downstream from McNary Dam	Parsley, M. J., Beckman, L. G., & McCabe Jr, G. T. (1993). Spawning and rearing habitat use by white sturgeons in the Columbia River downstream from McNary Dam. Transactions of the American Fisheries Society, 122(2), 217-227.	Acipenser transmontanus	River Columbia (US)	EN	Article
29	Detlaff et al.	1994	NA	NA	NA	NA	EN	Report
30	Lepage & Rochard	1995	Threatened fishes of the world: Acipenser sturio Linnaeus, 1758 (Acipenseridae).	Lepage, M., & Rochard, E. (1995). Threatened fishes of the world: Acipenser sturio Linnaeus, 1758 (Acipenseridae). Environmental Biology of Fishes, 43(1), 28-28.	Acipenser sturio	World	EN	Book
31	Guerri & Pustelnik	1996	Etude préliminaire sur les frayères à esturgeon européen (Acipenser sturio) sur la Garonne et la Dordogne.	GUERRI, O., & PUSTELNIK, G. (1996). Etude préliminaire sur les frayères à esturgeon européen (Acipenser sturio) sur la Garonne et la Dordogne. Programme LIFE, 94.	Acipenser sturio	Gironde, Garonne, Dordogne (FR)	FR	Report
32	Jakob	1996	Das Potential des Unteren Niederrheins als Laich-und Bruthabitat des europäischen Störs Acipenser sturio.	Jakob, E. (1996). Das Potential des Unteren Niederrheins als Laich-und Bruthabitat des europäischen Störs Acipenser sturio. LÖBF (Landesanstalt für Ökologie, Bodenverordnung und Forsten Nordrhein Westfalen). Kirchhundem, Duitsland.	Acipenser sturio	River Rhine (NL, DE, FR)	DE	Report
33	Jego et al.	1997	Etat actuel des zones de frayères–Propositions d’action de protection et de réhabilitation	JEGO, S., GAZEAU, C., ROCHARD, E., & ELIE, P. (1997). Etat actuel des zones de frayères–Propositions d’action de protection et de réhabilitation, 175-269. restauration de l’esturgeon européen Acipenser sturio–Rapport final, contrat Life NB4-3200/94/754, Etude Cemagref Bordeaux, (24).	Acipenser sturio	Gironde, Garonne, Dordogne (FR)	FR	Article
34	Elie, Contrat LIFE N° B4-3200/94/754	1997	Restauration de l’esturgeon Europeen Acipenser sturio. Rapport Final du Programme d’Execution.	Elie, P. (1997). Restauration de l’esturgeon Europeen Acipenser sturio. Rapport Final du Programme d’Execution. ETUDE Cemagref, 24, 1-381.	Acipenser sturio	Gironde, Garonne, Dordogne (FR)	FR	Report
35	Rochard, Lepage & Meauzé	1997	Identification et caractérisation de l'aire de répartition marine de l'esturgeon européen Acipenser sturio ā partir de déclarations de captures.	Rochard, E., M. Lepage, and L. Meauzé, Identification et caractérisation de l'aire de répartition marine de l'esturgeon européen Acipenser sturio ā partir de déclarations de captures. Aquatic Living Resources, 1997. 10(2): p. 101-109.	Acipenser sturio	NE Atlantic	FR	Article
36	Williot et al.	1997	Biological characteristics of European Atlantic sturgeon, Acipenser sturio, as the basis for a restoration program in France	Williot, P., Rochard, E., Castelnaud, G., Rouault, T., Brun, R., Lepage, M., & Elie, P. (1997). Biological characteristics of European Atlantic sturgeon, Acipenser sturio, as the basis for a restoration program in France. In Sturgeon Biodiversity and Conservation (pp. 359-370). Springer, Dordrecht.	Acipenser sturio	Gironde estuary (FR)	EN	Article
37	Jatteau	1998	Etude bibliographique des principales caracte´ristiques de l’e´cologie des larves d’Acipense´ride´s.	Jatteau P (1998) Etude bibliographique des principales caracte´ristiques de l’e´cologie des larves d’Acipense´ride´s. Bull Fr Peˆche Piscic 350–351:445–464	Acipenser sturio	Broodstock (FR)	FR	Article
38	Fernandez-pasquier	1999	Acipenser sturio L. in the Guadalquivir River, Spain. Water regulation and fishery as factors in stock decline from 1932 to 1967.	Fernández‐Pasquier, V. (1999). Acipenser sturio L. in the Guadalquivir River, Spain. Water regulation and fishery as factors in stock decline from 1932 to 1967. Journal of applied Ichthyology, 15(4‐5), 133-135.	Acipenser sturio	River Guadalquivir (SP)	EN	Article
39	Staaks et al.	1999	Experimental studies on thermal behaviour and diurnal activity rhythms of juvenile European sturgeons (Acipenser sturio).	Staaks, G., Kirschbaum, F., & Williot, P. (1999). Experimental studies on thermal behaviour and diurnal activity rhythms of juvenile European sturgeon (Acipenser sturio). Journal of Applied Ichthyology, 15(4‐5), 243-247.	Acipenser sturio	Broodstock (DE)	EN	Article
40	Sulak & Clugston	1999	Recent advances in life history of Gulf of Mexico sturgeon, Acipenser oxyrinchus desotoi, in the Suwannee River, Florida, USA: a synopsis.	Sulak, K. J., & Clugston, J. P. (1999). Recent advances in life history of Gulf of Mexico sturgeon, Acipenser oxyrinchus desotoi, in the Suwannee River, Florida, USA: a synopsis. Journal of Applied Ichthyology, 15(4‐5), 116-128.	Acipenser oxyrinchus	River Suwannee (US)	EN	Article
41	Bain et al. In: Elvira et al. 2000 (p. 43-53)	2000	Harvest and habitats of Atlantic sturgeon Acipenser oxyrinchus Mitchill, 1815 in the Hudson River estuary: Lessons for sturgeon conservation	Bain, M., Haley, N., Peterson, D., Waldman, J. R., & Arend, K. (2000). Harvest and habitats of Atlantic sturgeon Acipenser oxyrinchus Mitchill, 1815 in the Hudson River estuary: lessons for sturgeon conservation. Boletin-Instituto Espanol De Oceanografia, 16(1/4), 43-54.	Acipenser oxyrinchus	River Hudson (US)	EN	Article
42	Barannikova and Holc ík in Elvira et al. 2000 (p. 55-59)	2000	Past and present distribution of Acipenser sturio L., 1758 in Russia, and problems involving its restoration	Barannikova, I. A., & Holcik, J. (2000). Past and present distribution of Acipenser sturio L., 1758 in Russia, and problems involving its restoration. BOLETIN-INSTITUTO ESPANOL DE OCEANOGRAFIA, 16(1/4), 55-60.	Acipenser sturio	Gulf of Finland, Lake Ladoga, Volkhove river (RU)	EN	Article
43	Billard & Lecointre	2000	Biology and conservation of sturgeon and paddlefish	Billard, R. and G. Lecointre, Biology and conservation of sturgeon and paddlefish. Reviews in Fish Biology and Fisheries, 2000. 10(4): p. 355-392.	sturgeon	World	EN	Book
44	Brosse, LePage and Dumont. In: Elvira et al. 2000 (p. 75-80)	2000	First results on the diet of the young Atlantic sturgeon Acipenser sturio L., 1758 in the Gironde estuary	Brosse, L., Lepage, M., & Dumont, P. (2000). First results on the diet of the young Atlantic sturgeon Acipenser sturio L., 1758 in the Gironde estuary. BOLETIN-INSTITUTO ESPANOL DE OCEANOGRAFIA, 16(1/4), 75-80.	Acipenser sturio	Gironde estuary (FR)	EN	Article
45	Economidis et al.	2000	Distribution and conservation of Acipenser sturio L., 1758 and related species in Greek waters.	Economidis, P. S., Koutrakis, E. T., & Bobori, D. C. (2000). Distribution and conservation of Acipenser sturio L., 1758 and related species in Greek waters. BOLETIN-INSTITUTO ESPANOL DE OCEANOGRAFIA, 16(1/4), 81-88.	Acipenser sturio	Mediterranean (GR)	EN	Article
46	Fernández-Pasquier In: Elvira et al. 2000 (p. 109-116)	2000	Atlantic sturgeon Acipenser sturio L., 1758 in the Guadalquivir River, Spain: A further contribution to its recent population dynamics and present decline	Fernández-Pasquier, V. (2000). Atlantic sturgeon Acipenser sturio L., 1758 in the Guadalquivir River, Spain: A further contribution to its recent population dynamics and present decline. Boletin-Instituto Espanol de Oceanografia, 16(1/4), 109-116.	Acipenser sturio	River Guadalquivir (SP)	EN	Article
47	Fox et al.	2000	Gulf sturgeon spawning migration and habitat in the Choctawhatchee River system, Alabama–Florida.	Fox, D. A., Hightower, J. E., & Parauka, F. M. (2000). Gulf sturgeon spawning migration and habitat in the Choctawhatchee River system, Alabama–Florida. Transactions of the American Fisheries Society, 129(3), 811-826.	Acipenser oxyrinchus	River Choctawhatchee (US)	EN	Article
48	Gessner & Bartel. In Elvira et al. 2000 (p. 127-137)	2000	Sturgeon spawning grounds in the Odra River tributaries: a first assessment.	Gessner, J., & Bartel, R. (2000). Sturgeon spawning grounds in the Odra River tributaries: a first assessment. Boletin-Instituto Español de Oceanografia, 16(1/4), 127-138.	Acipenser sturio	River Oder (DE, PL)	EN	Article
49	Kirschbaum & Gessner	2000	Re-establishment programme for Acipenser sturio L., 1758: The German approach	Kirschbaum, F., & Gessner, J. (2000). Re-establishment programme for Acipenser sturio L., 1758: The German approach. Boletin-Instituto Espanol de Oceanografia, 16(1/4), 149-156.	Acipenser sturio	Germany	EN	Article
50	Kirschbaum, Gessner and Williot In: Elvira et al. 2000 (p. 157-165)	2000	Restoration of Acipenser sturio L., 1758 in Germany: Growth characteristics of juvenile fish reared under experimental indoor conditions	Kirschbaum, F., Gessner, J., & Williot, P. (2000). Restoration of Acipenser sturio L., 1758 in Germany: Growth characteristics of juvenile fish reared under experimental indoor conditions. BOLETIN-INSTITUTO ESPANOL DE OCEANOGRAFIA, 16(1/4), 157-166.	Acipenser sturio	Broodstock (DE)	EN	Article
51	LePage, Rochard, Castelnaud In: Elvira et al. 2000 (p. 175-179)	2000	Atlantic sturgeon Acipenser sturio L., 1758 restoration and gravel extraction in the Gironde estuary	Lepage, M., Rochard, E., & Castelnaud, G. (2000). Atlantic sturgeon Acipenser sturio L., 1758 restoration and gravel extraction in the Gironde estuary. BOLETIN-INSTITUTO ESPANOL DE OCEANOGRAFIA, 16(1/4), 175-180.	Acipenser sturio	Gironde estuary (FR)	EN	Article
52	Mamcarz	2000	Decline of the Atlantic sturgeon Acipenser sturio L., 1758 in Poland: An outline of problems and prospects	Mamcarz, A. (2000). Decline of the Atlantic sturgeon Acipenser sturio L., 1758 in Poland: An outline of problems and prospects. BOLETIN-INSTITUTO ESPANOL DE OCEANOGRAFIA, 16(1/4), 191-202.	Acipenser sturio	Poland	EN	Article
53	Pustelnik and Guerri In: Elvira et al. 2000 (p. 209-216)	2000	Analysis of partnership and conservation requirements for a threatened species, Acipenser sturio L., 1758: Towards the implementation of a recovery plan	Pustelnik, G., & Guerri, O. (2000). Analysis of partnership and conservation requirements for a threatened species, Acipenser sturio L., 1758: Towards the implementation of a recovery plan. Boletin-Instituto Espanol de Oceanografia, 16(1/4), 209-216.	Acipenser sturio	Gironde estuary (FR)	EN	Article
54	Van Winden et al.	2000	De Atlantische steur: Terugkeer in de Rijn.	Winden, A. V., Overmars, W., Bosman, W., & Klink, A. (2000). De Atlantische steur: Terugkeer in de Rijn. Wereld Natuur Fonds/Stichting ARK. Hoog Keppel.	Acipenser sturio	River Rhine (NL, DE, FR)	NL	Report
55	Elvira et al.	2000	Symposium on Conseration of the Atlantic sturgeon Acipenser sturio L., 1758 in Europe	Symposium on Conseration of the Atlantic sturgeon Acipenser sturio L., 1758 in Europe (Madrid and Sevill, Spain, 6-11 September 1999)	Acipenser sturio	Europe	EN	Conference
56	Waldman In: Elvira et al. 2000 (p. 237-244)	2000	Restoring Acipenser sturio L., 1758 in Europe: Lessons from the Acipenser oxyrinchus Mitchill, 1815 experience in North America	Waldman, J. R. (2000). Restoring Acipenser sturio L., 1758 in Europe: lessons from the Acipenser oxyrinchus Mitchill, 1815 experience in North America. BOLETIN-INSTITUTO ESPANOL DE OCEANOGRAFIA, 16(1/4), 237-244.	Acipenser oxyrinchus	River Hudson (US)	EN	Article
57	Williot et al.	2000	Induced maturation and spawning in an incidentally caught adult pair of critically endangered European sturgeon, Acipenser sturio L.	Williot, P., Brun, R., Pelard, M., & Mercier, D. (2000). Induced maturation and spawning in an incidentally caught adult pair of critically endangered European sturgeon, Acipenser sturio L. Journal of Applied Ichthyology, 16(6), 279-281.	Acipenser sturio	Broodstock (FR)	EN	Article
58	Tiedelman	2001	Hamburger Caviar.	TiedeMann-WinGst, G. (2001): Hamburger Caviar. Jahrbuch der Männer vom Morgenstern 79: 71 – 97.	Acipenser sturio	River Elbe (DE)	DE	Article
59	Rochard et al.	2001	Downstream Migration of Juvenile European Sturgeon Acipenser sturio L. in the Gironde Estuary	Rochard, E., Lepage, M., Dumont, P., Tremblay, S., & Gazeau, C. (2001). Downstream migration of juvenile European sturgeon Acipenser sturio L. in the Gironde estuary. Estuaries, 24(1), 108-115.	Acipenser sturio	Gironde, Garonne, Dordogne (FR)	EN	Article
60	Bruch & Binkowski	2002	Spawning behavior of lake sturgeon (Acipenser fulvescens)	Bruch, R. M., & Binkowski, F. P. (2002). Spawning behavior of lake sturgeon (Acipenser fulvescens). Journal of Applied Ichthyology, 18(4‐6), 570-579.	Acipenser fulvescens	USA	EN	Article
61	Jego et al.	2002		Jego, S., Gazeau, C., Jatteau, P., Elie, P., & Rochard, E. (2002). LES FRAYÈRES POTENTIELLES DE L’ESTURGEON EUROPÉEN ACIPENSER STURIO L. 1758 DANS LE BASSIN GARONNE-DORDOGNE. MÉTHODES D’INVESTIGATION, ÉTAT ACTUEL ET PERSPECTIVES. Bulletin Français de la Pêche et de la Pisciculture, (365-366), 487-505.	Acipenser sturio	Gironde, Garonne, Dordogne (FR)	FR	Article
62	Kolman & Zarkua	2002	Environmental conditions of common sturgeon (Acipenser sturio L.) spawning in River Rioni (Georgia).	Kolman, R., & Zarkua, Z. (2002). Environmental conditions of common sturgeon (Acipenser sturio L.) spawning in River Rioni (Georgia). Electronic Journal of Polish Agricultural Universities, Fisheries, 5(2).	Acipenser sturio	River Rioni (GE)	EN	Article
63	Ludwig et al.	2002	When the American sea sturgeon swam east – A colder Baltic Sea greeted this fish from across the Atantic Ocean in the Middle Ages.	LudWiG, a., debus, l., lieckFeldt, d., WiRGin, i., benecke, n., Jenneckens, i., Williot, P., WaldMan, J. R. & PitRa, C. (2002): When the American sea sturgeon swam east – A colder Baltic Sea greeted this fish from across the Atantic Ocean in the Middle Ages. Nature 419, 447 – 448.	Acipenser sturio	Europe	EN	Article
64	Rochard et al.	2002	Restauration de l'esturgeon européen Acipenser sturio [Restoration of the European sturgeon Acipenser sturio]	Rochard (2002) Restauration de l'esturgeon européen Acipenser sturio [Restoration of the European sturgeon Acipenser sturio], Rapport scientifique Contrat LIFE n B-3200/98/460	Acipenser sturio	Gironde, Garonne, Dordogne (FR)	FR	Book
65	Taverny et al.	2002	Habitat selection by juvenile European sturgeon Acipenser sturio in the Gironde estuary (France).	Taverny, C., Lepage, M., Piefort, S., Dumont, P., & Rochard, E. (2002). Habitat selection by juvenile European sturgeon Acipenser sturio in the Gironde estuary (France). Journal of Applied Ichthyology, 18(4-6), 536-541.	Acipenser sturio	Gironde estuary (FR)	EN	Article
66	Williot et al.	2002	Status and Management of Eurasian Sturgeon: An Overview	Williot, P., Arlati, G., Chebanov, M., Gulyas, T., Kasimov, R., Kirschbaum, F., & Kim, Y. (2002). Status and management of Eurasian sturgeon: an overview. International Review of Hydrobiology: A Journal Covering all Aspects of Limnology and Marine Biology, 87(5‐6), 483-506.	Acipenser sturio	Eurasia	EN	Review
67	Williot et al.	2002	Status of caught wild spawners and propagation of the endangered sturgeon Acipenser sturio in France: a synthesis.	Williot, P., Rouault, T., Brun, R., Pelard, M., & Mercier, D. (2002). Status of caught wild spawners and propagation of the endangered sturgeon Acipenser sturio in France: a synthesis. International Review of Hydrobiology: A Journal Covering all Aspects of Limnology and Marine Biology, 87(5‐6), 515-524.	Acipenser sturio	Broodstock (FR)	EN	Review
68	Brosse & Elie	2003	Habitats characterization of European sturgeon juveniles, Acipenser sturio, in the Gironde estuary: Trophical relations, hierarchical approach and vulnerability of the habitats.	Brosse, L. and P. Elie, Habitats characterization of European sturgeon juveniles, Acipenser sturio, in the Gironde estuary: Trophical relations, hierarchical approach and vulnerability of the habitats. 2003: Universite Toulouse 3, Toulouse (France). 1-263.	Acipenser sturio	Gironde, Garonne, Dordogne (FR)	EN	Article
69	Kirschbaum et al.	2003	Restoration of the European sturgeon, Acipenser sturio L., in Germany: background, actual situation, and perspectives	Kirschbaum (2003) Restoration of the European sturgeon, Acipenser sturio L., in Germany: background, actual situation, and perspectives	Acipenser sturio	Germany	EN	Article
70	Engelhardt, Sukhodolov & Wolter	2004	Estimating the effects of navigation on fish habitats in inland waterways.	Engelhardt C, Sukhodolov A, Wolter C (2004). Estimating the effects of navigation on fish habitats in inland waterways. In: Greco, Caravetta, DelMorte (Hrsg.): River Flow 2004, Balkema, Leiden, pp. 1365-1371.	Acipenser sturio	Shipping	EN	Article
71	Gessner & Ritterhoff	2004	Species differentiation and Population identification in the sturgeons Acipenser sturio L. and Acipenser oxyrinchus Mitchell.	GessneR, J. & RitteRhoFF, J. (2004): Species differentiation and Population identification in the sturgeons Acipenser sturio L. and Acipenser oxyrinchus Mitchell. BfN Skripten 101, 1 – 122	Acipenser sturio	Europe	EN	Article
72	Kirschbaum et al. in: Gessner and Ritterhoff	2004	Status of the Project on Protection and Restoration of Atlantic sturgeon in Germany: Background, Current Situation, and Perspectives / Species Differentiation and Population Identification in the Sturgeons Acipenser sturio L. and Acipenser oxyrinchus Mitchill	Kirschbaum, F., Ludwig, A., Hensel, E., Würtz, S., Kloas, W., Williot, P., ... & Gessner, J. (2004). Status of the project on protection and restoration of Atlantic sturgeon in Germany: background, current situation, and perspectives. Species differentiation and population identification in the sturgeons Acipenser sturio L. and Acipenser oxyrinchus. BfN Skripten, 101, 36-53.	Acipenser sturio	Germany	EN	Report
73	Lochet et al.	2004	Croissance de juvéniles d’esturgeons européens Acipenser sturio (Acipenseridae) sauvages et issus d’alevinage, durant leur séjour dans l’estuaire de la Gironde (France).	Lochet, A., Lambert, P., Lepage, M., & Rochard, E. (2004). Croissance de juvéniles d’esturgeons européens Acipenser sturio (Acipenseridae) sauvages et issus d’alevinage, durant leur séjour dans l’estuaire de la Gironde (France). Cybium, 28(suppl 1), 91-98.	Acipenser sturio	Broodstock (FR)	FR	Article
74	Lochet et al.	2004	Growth comparison between wild and hatchery-reared juvenile European sturgeons Acipenser sturio (Acipenseridae) during their stay in the Gironde estuary (France).	Lochet, A., et al., Growth comparison between wild and hatchery-reared juvenile European sturgeons Acipenser sturio (Acipenseridae) during their stay in the Gironde estuary (France). Cybium, 2004. 28(1, suppl.): p. 91-98.	Acipenser sturio	Gironde, Garonne, Dordogne (FR)	EN	Article
75	Ludwig et al.	2004	Genetic variability of the Gironde sturgeon population.	LudWiG, a., Williot, P., kiRschbauM, F. & liekFeld, D. (2004): Genetic variability of the Gironde sturgeon population. BfN Skripten 101, 54 – 72.	Acipenser sturio	Gironde, Garonne, Dordogne (FR)	EN	Article
76	Van Emmerik	2004	Kennisdocument Atlantische steur Acipenser sturio (Linnaeus, 1758)	Emmerik, V. W. (2004). Kennisdocument Atlantische steur Acipenser sturio (Linnaeus, 1758) (Vol. 2). Kennisdocument.	Acipenser sturio	Europe	NL	Review
77	Lepage et al.	2005	Juvenile sturgeon (Acipenser sturio) habitat utilization in the Gironde estuary as determined by acoustic telemetry	Lepage, M., et al., Juvenile sturgeon (Acipenser sturio) habitat utilization in the Gironde estuary as determined by acoustic telemetry, ed. M.T. Spedicato, G. Lembo, and G. Marmulla. 2005: FAO/COISPA, Rome (Italy). 9-177.	Acipenser sturio	Gironde estuary (FR)	EN	Article
78	Williot et al.	2005	Attempts at larval rearing of the endangered western European sturgeon, Acipenser sturio (Acipenseridae), in France.	Williot, P., Brun, R., Rouault, T., Pelard, M., & Mercier, D. (2005). Attempts at larval rearing of the endangered western European sturgeon, Acipenser sturio (Acipenseridae), in France. Cybium, 29(4), 381-387.	Acipenser sturio	Broodstock (FR)	EN	Article
79	Bloesch et al.	2006	An action plan for the conservation of sturgeons (Acipenseridae) in the Danube River Basin.	Bloesch, J., Jones, T., Reinartz, R., & Striebel, B. (2006). An action plan for the conservation of sturgeons (Acipenseridae) in the Danube River Basin. Österreichische Wasser-und Abfallwirtschaft, 58(5-6), 81-88.	Acipenser sturio and other species	Action Plan	EN	Article
80	Williot et al.	2007	Building a broodstock of the critically endangered sturgeon Acipenser sturio: problems and observations associated with the adaptation of wild-caught fish to hatchery conditions.	Williot, P., Rouault, T., Pelard, M., Mercier, D., Lepage, M., Davail-Cuisset, B., ... & Ludwig, A. (2007). Building a broodstock of the critically endangered sturgeon Acipenser sturio: problems and observations associated with the adaptation of wild-caught fish to hatchery conditions. Cybium, 31(1), 3-11.	Acipenser sturio	Broodstock (FR)	EN	Article
81	Haxton et al.	2008	Predictive Value of a Lake Sturgeon Habitat Suitability Model	Haxton, T. J., Findlay, C. S., & Threader, R. W. (2008). Predictive value of a lake sturgeon habitat suitability model. North American Journal of Fisheries Management, 28(5), 1373-1383.	Acipenser fulvescens	River Ottawa (US)	EN	Article
82	Williot & Rouault	2008	Basic management for spawning the cultured sturgeon, Acipenser sturio L., 1758, a critically endangered species.	Williot, P., & Rouault, T. (2008). Basic management for spawning the cultured sturgeon, Acipenser sturio L., 1758, a critically endangered species. Cybium, 32(2 suppl), 334-335.	Acipenser sturio	Broodstock (FR)	EN	Article
83	Rosenthal et al.	2009	DRAFT Action Plan for the conservation and restoration of the European sturgeon (Acipenser sturio).	Rosenthal H, Bronzi P, Gessner J, Moreau D, Rochard E (Hrsg.) Action Plan for the conservation and restoration of the European sturgeon. Nature and Environment, No. 152.	Acipenser sturio	Europe	EN	Report
84	Acolas et al.	2009	Action n_10 Localisation et caracte´risation des habitats fluviaux fre´quente´s par les jeunes.	Acolas ML, Rouleau E, Roqueplo C, Le Barh R, Rochard E (2009). Action n_10 Localisation et caracte´risation des habitats fluviaux fre´quente´s par les jeunes. In: Rochard E (eds.) Programme de recherche et de conservation de l’esturgeon europe´en Acipenser sturio; bilan scientifique et technique 2008. Cemagref de Bordeaux, e´tude n_133, pp. 64-78.	Acipenser sturio	Gironde, Garonne, Dordogne (FR)	FR	Article
85	Charles et al.	2009	Identification expérimentale des préférences d’habitat des jeunes stades.	Charles K, Roqueplo C, Jatteau P (2009) Action n 9 : Identification expe´rimentale des pre´fe´rences d’habitat des jeunes stades. In: Rochard E (ed) Programme de recherche et de conservation de l’esturgeon europe´en Acipenser sturio; bilan scientifique et technique 2008. Cemagref de Bordeaux, e´tude, n 133, pp 54–64	Acipenser sturio	Gironde, Garonne, Dordogne (FR)	FR	Book chapter
86	Kirschbaum et al.	2009	Prerequisites for the Restoration of the European Atlantic Sturgeon, Acipenser sturio and the Baltic Sturgeon (A. oxyrinchus× A. sturio) in Germany.	Kirschbaum, F., Wuertz, S., Williot, P., Tiedemann, R., Gerd-Michael, A., Anders, E., ... & Gessner, J. (2009). Prerequisites for the Restoration of the European Atlantic Sturgeon, Acipenser sturio and the Baltic Sturgeon (A. oxyrinchus× A. sturio) in Germany. In Biology, conservation and sustainable development of sturgeons (pp. 385-401). Springer, Dordrecht.	Acipenser sturio	Germany	EN	Book chapter
87	Williot et al.	2009	Artificial reproduction and larval rearing of captive endangered Atlantic sturgeon Acipenser sturio.	Williot, P., Rouault, T., Pelard, M., Mercier, D., & Jacobs, L. (2009). Artificial reproduction and larval rearing of captive endangered Atlantic sturgeon Acipenser sturio. Endangered Species Research, 6(3), 251-257.	Acipenser sturio	Broodstock (FR)	EN	Article
88	Williot et al.	2009	Acceptability and Prerequisites for the Successful Introduction of Sturgeon Species.	Williot P., Rochard E., Kirschbaum F. (2009) Acceptability and Prerequisites for the Successful Introduction of Sturgeon Species. In: Carmona R., Domezain A., García-Gallego M., Hernando J.A., Rodríguez F., Ruiz-Rejón M. (eds) Biology, Conservation and Sustainable Development of Sturgeons. Fish & Fisheries Series, vol 29. Springer, Dordrecht	Acipenser sturio	Europe	EN	Book chapter
89	Williot et al.	2009	Acipenser sturio recovery research actions in France.	Williot, P., Rochard, E., Rouault, T., & Kirschbaum, F. (2009). Acipenser sturio recovery research actions in France. In Biology, conservation and sustainable development of sturgeons (pp. 247-263). Springer, Dordrecht.	Acipenser sturio	Broodstock (FR)	EN	Book chapter
90	Gessner et al.	2010	Preparatory Measures and Initial Release as a prerequisite for the remediation of the European Sturgeon, Acipenser sturio, in Germany.	GessneR, J., FRedRich, F., Williot, P. and kiRschbauM, F. (2010): Preparatory Measures and Initial Release as a prerequisite for the remediation of the European Sturgeon, Acipenser sturio, in Germany. Bull. Fish. Biol. 11: 21 – 36.	Acipenser sturio	Europe	EN	Article
91	Gessner et al.	2010	Nationaler Aktionsplan zum Schutz und zur Erhaltung des europäischen Störs (Acipenser sturio).	Geßner J, Tautenhahn M, von Nordheim H, Borchers T (2010). Nationaler Aktionsplan zum Schutz und zur Erhaltung des europäischen Störs (Acipenser sturio). Bundesministerium für Umwelt, Naturschutz und Reaktorsicherheit und Bundesamt für Naturschutz Hrsg.), onn. 84 pp.	Acipenser sturio	Action Plan	DE	Article
92	Lassalle et al.	2010	Global warming impacts and conservation responses for the critically endangered European Atlantic sturgeon.	Lassalle, G., Crouzet, P., Gessner, J., & Rochard, E. (2010). Global warming impacts and conservation responses for the critically endangered European Atlantic sturgeon. Biological conservation, 143(11), 2441-2452.	Acipenser sturio	Europe	EN	Article
93	McDonald et al.	2010	Modeling the Effect of Flow and Sediment Transport on White Sturgeon Spawning Habitat in the Kootenai River, Idaho	McDonald, R., Nelson, J., Paragamian, V., & Barton, G. (2010). Modeling the effect of flow and sediment transport on white sturgeon spawning habitat in the Kootenai River, Idaho. Journal of Hydraulic Engineering, 136(12), 1077-1092.	Acipenser transmontanus	River Kootenai (US)	EN	Article
94	Nemitz	2010	Perspektiven für eine Wiederansiedlung des Europäischen Störs (Acipenser sturio L., 1758) im Einzugsgebiet des Rheins.	Nemitz, A. (1880). Perspektiven für eine Wiederansiedlung des Europäischen Störs (Acipenser sturio L., 1758) im Einzugsgebiet des Rheins. Unveröffentlichte Studie des Rheinischen Fischereiverbands von.	Acipenser sturio	River Rhine (NL, DE, FR)	DE	Report
95	Acolas et al.	2011	Biological cycles and migrations of Acipenser sturio. In Biology and Conservation of the European SturgeonAcipenser sturioL. 1758	Acolas, M. L., Castelnaud, G., Lepage, M., & Rochard, E. (2011). Biological cycles and migrations of Acipenser sturio. In Biology and Conservation of the European SturgeonAcipenser sturioL. 1758 (pp. 147-152). Springer, Berlin, Heidelberg.	Acipenser sturio	Europe	EN	Book chapter
96	Acolas et al.	2011	Post-release Monitoring Techniques	Acolas, M. L., Roqueplo, C., Rouleau, E., & Rochard, E. (2011). Post-release Monitoring Techniques. In Biology and Conservation of the European SturgeonAcipenser sturioL. 1758 (pp. 407-415). Springer, Berlin, Heidelberg.	Acipenser sturio	Gironde estuary (FR)	EN	Book chapter
97	Acolas et al.	2011	Population conservation requires improved understanding of in situ life histories. In Biology and Conservation of the European SturgeonAcipenser sturioL. 1758	Acolas, M. L., Gessner, J., & Rochard, E. (2011). Population conservation requires improved understanding of in situ life histories. In Biology and Conservation of the European SturgeonAcipenser sturioL. 1758 (pp. 585-592). Springer, Berlin, Heidelberg.	Acipenser sturio/A. oxyrinchus	Gironde estuary (FR)	EN	Book chapter
98	Bogacka-Kapusta et al.	2011	Feeding of hatchery-reared juvenile Atlantic sturgeon, Acipenser oxyrinchus Mitchill, released into the Drwęca River.	Bogacka-Kapusta, E., Wiszniewski, G., Duda, A., & Kapusta, A. (2011). Feeding of hatchery-reared juvenile Atlantic sturgeon, Acipenser oxyrinchus Mitchill, released into the Drwęca River. Archives of Polish Fisheries, 19(2), 113-117.	Acipenser oxyrinchus	River Drwêca (PL)	EN	Article
99	Gessner & Schutz	2011	Wiedereinbürgerung des Europäischen Störs in der Oste.	Gessner, J., & Schütz, W. (2011). Wiedereinbürgerung des Europäischen Störs in der Oste. Wasser und Abfall, 1(2), 17.	Acipenser sturio	River Oste (DE)	DE	Magazine article
100	Hensel et al.	2011	Restoration of the European sturgeon, Acipenser sturio L., 1758 in Germany: Effect of different feed items on specific growth rates of large juvenile fish	Hensel, E.C.K., et al., Restoration of the European sturgeon, Acipenser sturio L., 1758 in Germany: Effect of different feed items on specific growth rates of large juvenile fish. International review of hydrobiology, special issue, 2002. 87(5-6): p. 539-551.	Acipenser sturio	Broodstock (FR)	FR	Article
101	Kapusta et al.	2011	Movement and habitat use of juvenile Atlantic sturgeon in the Wisłoka River (southern Poland)	Kapusta, A., Morzuch, J., & Kolman, R. (2011). Movement and habitat use of juvenile Atlantic sturgeon in the Wisłoka River (southern Poland). Archives of Polish Fisheries, 19(2), 95-103.	Acipenser oxyrinchus	Poland	EN	Article
102	Kapusta et al. 2011b	2011	Distribution and growth of juvenile Atlantic sturgeon released into the Drwęca and Wisłoka rivers (Poland).	Kapusta, A., Skóra, M., Duda, A., Morzuch, J., & Kolman, R. (2011). Distribution and growth of juvenile Atlantic sturgeon released into the Drwęca and Wisłoka rivers (Poland). Archives of Polish Fisheries, 19(2), 69-76.	Acipenser oxyrinchus	Poland	EN	Article
103	Kirschbaum & Williot	2011	Ontogeny of the European Sturgeon, Acipenser sturio.	Kirschbaum, F., & Williot, P. (2011). Ontogeny of the european sturgeon, Acipenser sturio. In Biology and Conservation of the European SturgeonAcipenser sturioL. 1758 (pp. 65-80). Springer, Berlin, Heidelberg.	Acipenser sturio	Broodstock (FR)	EN	Book chapter
104	Kirschbaum et al.	2011	Restoration of the European Sturgeon Acipenser sturio in Germany	Kirschbaum, F., Williot, P., Fredrich, F., Tiedemann, R., & Gessner, J. (2011). Restoration of the European sturgeon Acipenser sturio in Germany. In Biology and Conservation of the European SturgeonAcipenser sturioL. 1758 (pp. 309-333). Springer, Berlin, Heidelberg.	Acipenser sturio	Broodstock (DE)	EN	Article
105	Michelet	2011	Why, how and results from an awareness campaign within marine professional fishermen for the protection of large migratory fish, the European sturgeon Acipenser sturio.	Michelet, N. (2011). Why, how and results from an awareness campaign within marine professional fishermen for the protection of large migratory fish, the European sturgeon Acipenser sturio. In Biology and Conservation of the European SturgeonAcipenser sturioL. 1758 (pp. 489-498). Springer, Berlin, Heidelberg.	Acipenser sturio	Gironde estuary (FR)	EN	Article
106	Williot and Castelnaud	2011	Historic overview of the European sturgeon Acipenser sturio in France: surveys, regulations, reasons for the decline, conservation, and analysis.	Williot, P., & Castelnaud, G. (2011). Historic overview of the European sturgeon Acipenser sturio in France: surveys, regulations, reasons for the decline, conservation, and analysis. In Biology and Conservation of the European SturgeonAcipenser sturioL. 1758 (pp. 285-307). Springer, Berlin, Heidelberg.	Acipenser sturio	France	EN	Book chapter
107	Williot and Kirschbaum	2011	The French–German cooperation: the key issue for the success of the preservation and restoration of the European sturgeon, Acipenser sturio, and its significance for other sturgeon issues.	Williot, P., & Kirschbaum, F. (2011). The French–German cooperation: the key issue for the success of the preservation and restoration of the European sturgeon, Acipenser sturio, and its significance for other sturgeon issues. In Biology and Conservation of the European SturgeonAcipenser sturioL. 1758 (pp. 499-513). Springer, Berlin, Heidelberg.	Acipenser sturio	France, Germany	EN	Book chapter
108	Williot et al.	2011	Characteristics of the reproductive cycle of wild Acipenser sturio.	Williot, P., Rouault, T., Brun, R., & Gessner, J. (2011). Characteristics of the reproductive cycle of wild Acipenser sturio. In Biology and Conservation of the European SturgeonAcipenser sturioL. 1758 (pp. 165-175). Springer, Berlin, Heidelberg.	Acipenser sturio	Gironde, Garonne, Dordogne (FR)	EN	Book chapter
109	Williot et al.	2011	Biology and Conservation of the European Sturgeon Acipenser sturio L. 1758: The Reunion of the European and Atlantic Sturgeons.	Williot, P., Rochard, E., Desse-Berset, N., Kirschbaum, F., & Gessner, J. (Eds.). (2011). Biology and Conservation of the European Sturgeon Acipenser sturio L. 1758: The Reunion of the European and Atlantic Sturgeons. Springer Science & Business Media.	Acipenser sturio	Europe	EN	Book
110	Acolas et al.	2012	Downstream migration patterns of one-year-old hatchery-reared European sturgeon (Acipenser sturio).	Acolas, M. L., Rochard, E., Le Pichon, C., & Rouleau, E. (2012). Downstream migration patterns of one-year-old hatchery-reared European sturgeon (Acipenser sturio). Journal of Experimental Marine Biology and Ecology, 430, 68-77.	Acipenser sturio	Gironde, Garonne, Dordogne (FR)	EN	Article
111	De Kok & Meijer	2012	Geschiktheid van het rijnsysteem voor de europese atlantische steur (acipenser sturio).	de Kok, J. H. J., & Meijer, M. B. (2012). Geschiktheid van het rijnsysteem voor de europese atlantische steur (acipenser sturio). Leeuwarden: van Hall Larenstein.	Acipenser sturio	River Rhine (NL, DE, FR)	NL	Report
112	Detlaff et al.	2012	Sturgeon fishes: developmental biology and aquaculture.	Dettlaff, T. A., Ginsburg, A. S., & Schmalhausen, O. I. (2012). Sturgeon fishes: developmental biology and aquaculture. Springer Science & Business Media.	sturgeon	World	EN	Book
113	Vis & de Bruin	2012	Onderzoek naar het migratiegedrag van de Atlantische steur (Acipenser sturio) in de Rijn	Vis, H., & de Bruijn, Q. A. A. (2012). Onderzoek naar het migratiegedrag van de Atlantische steur (Acipenser sturio) in de Rijn.	Acipenser sturio	River Rhine (NL, DE, FR)	NL	Report
114	Jaric and Gessner	2013	A life-stage population model of the European sturgeon (Acipenser sturio) in the Elbe River. Part I: general model outline and potential applications	Jarić, I., & Gessner, J. (2013). A life‐stage population model of the E uropean sturgeon (Acipenser sturio) in the E lbe R iver. Part I: general model outline and potential applications. Journal of Applied Ichthyology, 29(3), 483-493.	Acipenser sturio	River Elbe (DE)	EN	Article
115	Brevé et al.	2014	Exploring the possibilities of seaward migrating juvenile European sturgeon Acipenser sturio L., in the Dutch part of the River Rhine.	Brevé, N. W. P., Vis, H., Houben, B., de Laak, G. A. J., Breukelaar, A. W., Acolas, M. L., & Spierts, I. (2014). Exploring the possibilities of seaward migrating juvenile European sturgeon Acipenser sturio L., in the Dutch part of the River Rhine. Journal of coastal conservation, 18(2), 131-143.	Acipenser sturio	River Rhine (NL, DE, FR)	EN	Article
116	Delage et al.	2014	Hypoxia tolerance of European sturgeon (Acipenser sturio L., 1758) young stages at two temperatures.	Delage, N., Cachot, J., Rochard, E., Fraty, R., & Jatteau, P. (2014). Hypoxia tolerance of European sturgeon (Acipenser sturio L., 1758) young stages at two temperatures. Journal of Applied Ichthyology, 30(6), 1195-1202.	Acipenser sturio	Broodstock (FR)	EN	Article
117	Gessner & Jaric	2014	A life‐stage population model of the European sturgeon (Acipenser sturio L., 1758) in the Elbe River. Part II: assessment of the historic population decline.	Gessner, J., & Jarić, I. (2014). A life‐stage population model of the European sturgeon (Acipenser sturio L., 1758) in the Elbe River. Part II: assessment of the historic population decline. Journal of applied ichthyology, 30(2), 267-271.	Acipenser sturio	River Elbe (DE)	EN	Article
118	Gessner et al.	2014	Estimating the potential for habitat restoration and connectivity effects on European sturgeon (Acipenser sturio L. 1758) population rehabilitation in a lowland river – the Havel, Germany	Gessner, J., Zahn, S., Jaric, I., & Wolter, C. (2014). Estimating the potential for habitat restoration and connectivity effects on European sturgeon (Acipenser sturio L. 1758) population rehabilitation in a lowland river–the Havel, Germany. Journal of Applied Ichthyology, 30(6), 1473-1482.	Acipenser sturio	River Havel, Elbe (DE)	EN	Article
119	Tautenhahn & Gessner	2014	Schutz des Europäischen Störs (Acipenser sturio) in seinem deutschen Verbreitungsgebiet.	Tautenhahn, M., & Geßner, J. (2004). Schutz des Europäischen Störs (Acipenser sturio) in seinem deutschen Verbreitungsgebiet. Abschlussbericht zum F+ E-Vorhaben (FKZ 3508 86 0400).	Acipenser sturio	Germany	DE	Report
120	Delage et al.	2015	Etude expérimentale des effets des conditionsenvironnementales (température, oxygène, polluants)sur la survie, le développement et le comportement desstades embryo-larvaires d’esturgeon européen, Acipensersturio	Delage, N., Rochard, E., & Cachot, J. (2015). Experimental study of environmental conditions effects (temperature, oxygen, pollutants) on survival, development and behaviour of european sturgeon, acipenser sturio, embryo-larval stages Universite de Bordeaux, Bordeaux (France). Retrieved from https://search-proquest-com.ezproxy.library.wur.nl/docview/1837334137?accountid=27871	Acipenser sturio	Broodstock (FR)	FR	Thesis
121	Winter et al.	2015	Desk-study on habitat quality for the European Sturgeon in the Dutch Rhine and southern North Sea	Winter, H. V., Teal, L. R., van de Wolfshaar, K. E., Griffioen, A. B., Houben, B., & Breve, N. W. P. (2015). Desk-study on habitat quality for the European Sturgeon in the Dutch Rhine and southern North Sea (No. C044/15). IMARES.	Acipenser sturio	River Rhine (NL, DE, FR) and North Sea	EN	Report
122	Carrera-García et al.	2016	European sturgeon (Acipenser sturio L.) young of the year performance in different rearing environments–study within a stocking program.	Carrera-García, E., Rochard, E., & Acolas, M. L. (2016). European sturgeon (Acipenser sturio L.) young of the year performance in different rearing environments–study within a stocking program. Environmental biology of fishes, 99(11), 887-901.	Acipenser sturio	Broodstock (FR)	EN	Article
123	Ferreira-Rodriguez, Gessner & Pardo	2016	Assessing the potential of the European Atlantic sturgeon Acipenser sturio to control bivalve invasions in Europe.	Ferreira-Rodriguez, N., J. Gessner, and I. Pardo, Assessing the potential of the European Atlantic sturgeon Acipenser sturio to control bivalve invasions in Europe. Journal of fish biology, 2016. 89(2): p. 1459-1465.	Acipenser sturio	Europe	EN	Article
124	Spierts	2016	The effects of ship propellers on migratory fish species, with emphasis on the European sturgeon (Acipenser sturio), a literature study	The effects of ship propellers on migratory fish species, with emphasis on the European sturgeon (Acipenser sturio), a literature study	Acipenser sturio	Shipping	EN	Report
125	Acolas et al.	2017	Spring habitat use by stocked one year old European sturgeon Acipenser sturio in the freshwater-oligohaline area of the Gironde estuary	Acolas, M. L., Le Pichon, C., & Rochard, E. (2017). Spring habitat use by stocked one year old European sturgeon Acipenser sturio in the freshwater-oligohaline area of the Gironde estuary. Estuarine, Coastal and Shelf Science, 196, 58-69.	Acipenser sturio	Gironde estuary (FR)	EN	Article
126	Carrera Garcia	2017	Rearing practices and early performance of migratory fish for stocking program: study of the critically endangered European sturgeon (Acipenser sturio)	Garcia, E. C. (2017). Rearing practices and early performance of migratory fish for stocking program: study of the critically endangered European sturgeon (Acipenser sturio) (Doctoral dissertation, Université de Bordeaux).	Acipenser sturio	Broodstock (FR)	EN	Thesis
127	Carrera-García et al.	2017	Effects of rearing practice on post-release young-of-the-year behavior: Acipenser sturio early life in freshwater.	Carrera-García, E., E. Rochard, and M.-L. Acolas, Effects of rearing practice on post-release young-of-the-year behavior: Acipenser sturio early life in freshwater. Endangered Species Research, 2017. 34: p. 269-281.	Acipenser sturio	Broodstock (FR)	EN	Article
128	Popov	2017	Habitats for the Atlantic sturgeons in Russia.	Popov, I., Habitats for the Atlantic sturgeons in Russia. Aquatic conservation, 2017. 27(3): p. 717-730.	Acipenser oxyrinchus	Russia	EN	Article
129	Staas	2017	Evaluation of potential reproductive habitatsof European Sturgeon in the Lower Rhine River in Germany	Staas (2017) Evaluation of potential reproductive habitatsof European Sturgeon in the Lower Rhine River in Germany	Acipenser sturio	River Rhine (NL, DE, FR)	EN	Report
130	Camara-Ruiz et al.	2018	How to improve foraging efficiency for restocking measures of juvenile Baltic sturgeon (Acipenser oxyrinchus).	Camara-Ruiz, M., Santo, C. E., Gessner, J., & Wuertz, S. (2019). How to improve foraging efficiency for restocking measures of juvenile Baltic sturgeon (Acipenser oxyrinchus). Aquaculture, 502, 12-17.	Acipenser oxyrinchus	Baltic Sea	EN	Article
131	Camara-Ruiz et al.	2018	Environmental enrichment on neural plasticity in juvenile Baltic sturgeon (Acipenser oxyrinchus).	Camara-Ruiz, M., Santo, C. E., Gessner, J., & Wuertz, S. (2018). Environmental enrichment on neural plasticity in juvenile Baltic sturgeon (Acipenser oxyrinchus). bioRxiv, 491910.	Acipenser oxyrinchus	Baltic Sea	EN	Article
132	Kranenbarg et al.	2018	Voorstudie Rijn actieplan Europese steur Noodzakelijke acties en actoren met het oog op een herintroductieprogramma in de Rijn	Kranenbarg J., B. Houben & N. Brevé, 2018. Voorstudie Rijn actieplan Europese steur. Noodzakelijke acties en actoren met het oog op een herintroductieprogramma in de Rijn. RAVON, Nijmegen. Rapportnr. 2017.146	Acipenser sturio	River Rhine (NL, DE, FR)	NL	Report
133	McAdam et al.	2018	If you build it, will they come? Spawning habitat remediation for sturgeon	McAdam, S. O., Crossman, J. A., Williamson, C., St‐Onge, I., Dion, R., Manny, B. A., & Gessner, J. (2018). If you build it, will they come? Spawning habitat remediation for sturgeon. Journal of applied ichthyology, 34(2), 258-278.	sturgeon	USA	EN	Review
134	Acolas et al.	2019	Health indicators and contaminant levels of a critically endangered species in the Gironde estuary, the European sturgeon	Acolas, M. L., Davail, B., Gonzalez, P., Jean, S., Clérandeau, C., Morin, B., & Lauzent, M. (2019). Health indicators and contaminant levels of a critically endangered species in the Gironde estuary, the European sturgeon. Environmental Science and Pollution Research, 1-20.	Acipenser sturio	Gironde estuary (FR)	EN	Article
135	Brevé et al.	2019	Outmigration pathways of stocked juvenile European sturgeon (Acipenser sturio L., 1758) in the Lower Rhine River, as revealed by telemetry.	Brevé, N. W., Vis, H., Houben, B., Breukelaar, A., & Acolas, M. L. (2019). Outmigration pathways of stocked juvenile European sturgeon (Acipenser sturio L., 1758) in the Lower Rhine River, as revealed by telemetry. Journal of Applied Ichthyology, 35(1), 61-68.	Acipenser sturio	River Rhine (NL, DE, FR)	EN	Article
136	Chevre et al.	2019	European sturgeon (Acipenser sturio) mass propagation	Chèvre, P., Goncharov, B. F., & Rochard, E. (2019). European sturgeon (Acipenser sturio) mass propagation. Journal of Applied Ichthyology, 35(1), 94-102.	Acipenser sturio	Broodstock (FR)	EN	Article
137	Delage et al.	2019	Oxythermal window drastically constraints the survival and development of European sturgeon early life phases.	Delage, N., Couturier, B., Jatteau, P., Larcher, T., Ledevin, M., Goubin, H., ... & Rochard, E. (2019). Oxythermal window drastically constraints the survival and development of European sturgeon early life phases. Environmental Science and Pollution Research, 1-10.	Acipenser sturio	Broodstock (FR)	EN	Article
138	Brevé et al.	2022	Historical reconstruction of sturgeon (Acipenser spp.) spatiotemporal distribution and causes for their decline in North-Western Europe.	Brevé, N. W., Nagelkerke, L. A., Buijse, A. D., van Tuijn, T. J., Murk, A. J., Winter, H. V., & Lenders, H. R. (2022). Historical reconstruction of sturgeon (Acipenser spp.) spatiotemporal distribution and causes for their decline in North-Western Europe. Biodiversity and Conservation, 31(4), 1149-1173.	Acipenser sturio/A. oxyrinchus	River Rhine (NL, DE, FR)	EN	Article
140	Bismuth, A and Lauronce V	2019	Les frayères potentielles d'esturgeons européens ACIPENSER STURIO l. 1758, dans le bassin Garonne-dordogne, une problématique majeure aujourd’hui pour préparer les repeuplements de demain.	Bismuth, A & Lauronce V. (2019) Les frayères potentielles d'esturgeons européens ACIPENSER STURIO l. 1758, dans le bassin Garonne-dordogne, une problématique majeure aujourd’hui pour préparer les repeuplements de demain.	Acipenser sturio	Gironde, Garonne, Dordogne (FR)	FR	Report
141	Charbonnel et al.	2023	Developing species distribution models for critically endangered species using participatory data: The European sturgeon marine habitat suitability. Estuarine, Coastal and Shelf	Charbonnel, A., Lambert, P., Lassalle, G., Quinton, E., Guisan, A., Mas, L., ... & Acolas, M. L. (2023). Developing species distribution models for critically endangered species using participatory data: The European sturgeon marine habitat suitability. Estuarine, Coastal and Shelf Science, 280, 108136.	Acipenser sturio	Gironde, Garonne, Dordogne (FR)	EN	Article
142	Charbonnel et al.	2024	Travelling away from home? Joining global change and recovery scenarios to anticipate the marine distribution of diadromous fish.	Charbonnel, A., Lassalle, G., Lambert, P., Quinton, E., Geßner, J., Rochard, E., ... & Acolas, M. L. (2024). Travelling away from home? Joining global change and recovery scenarios to anticipate the marine distribution of diadromous fish. Ecological Indicators, 160, 111762.	Acipenser sturio	Gironde, Garonne, Dordogne (FR)	EN	Article
